# Supplementary material for: Automatic Evidence Retrieval for Systematic Reviews
Source: J Med Internet Res. 2014 Oct 1;16(10):e223. doi: 10.2196/jmir.3369 (PMC4211030; doi:10.2196/jmir.3369)
Supplement: Supplementary file 1 [file jmir_v16i10e223_app1.zip]

Archive with 22 entries (19 files):
- EsuRFr/api.py
- EsuRFr/config.py
- EsuRFr/docx.py
- EsuRFr/esurfr.py
- EsuRFr/find_bestresultMAS.py
- EsuRFr/find_pmid.py
- EsuRFr/fulltextsave.py
- EsuRFr/input/
- EsuRFr/input/009_PMID_16303549.pdf
- EsuRFr/journalSave.py
- EsuRFr/maspyutil.py
- EsuRFr/output/
- EsuRFr/output/doneMAS.txt
- EsuRFr/preprocess_refext2.pl
- EsuRFr/preprocess_string.py
- EsuRFr/readme
- EsuRFr/references.py
- EsuRFr/refExt2/
- EsuRFr/refExt2/Citation.pm
- EsuRFr/refExt2/PreProcess.pm
- EsuRFr/util.py
- EsuRFr/webpageSave.py
