# Supplementary material for: Automatic Evidence Retrieval for Systematic Reviews
Source: J Med Internet Res. 2014 Oct 1;16(10):e223. doi: 10.2196/jmir.3369 (PMC4211030; doi:10.2196/jmir.3369)
Supplement: Supplementary file 1 [file jmir_v16i10e223_app1.zip › EsuRFr/maspyutil.py]

import time
import datetime

class rate_limited(object):
    def __init__(self, max_calls, time_interval):
        assert max_calls > 0
        assert time_interval > 0
        self.__last_reset = None
        self.__max_calls = max_calls
        self.__time_interval = time_interval # seconds
        self.__numcalls = 0

    def __call__(self, f, *args, **kwargs):
        def wrapped_f(*args, **kwargs):
            # At the first call, reset the time
            if self.__last_reset == None:
                self.__last_reset = datetime.datetime.now()

            if self.__numcalls >= self.__max_calls:
                time_delta = datetime.datetime.now() - self.__last_reset
                time_delta = int(time_delta.total_seconds()) + 1
                if time_delta <= self.__time_interval:
                    print "MASapi : sleep zzzzzzzzzzzzzzzzzzz"
                    time.sleep(self.__time_interval - time_delta + 1)
                    self.__numcalls = 0
                    self.numcalls = 0

            self.__numcalls += 1
            f(*args, **kwargs)
        return wrapped_f

    def __numcalls__(self):
        return self.__numcalls

class rate_evenly_limited(object):
    def __init__(self, max_calls, time_interval):
        assert max_calls > 0
        assert time_interval > 0
        self.__last_call = None
        self.__time_interval = float(time_interval) / max_calls # seconds

    def __call__(self, f, *args, **kwargs):
        def wrapped_f(*args, **kwargs):
            now = datetime.datetime.now()
            # At the first call, reset the time
            if self.__last_call == None:
                self.__last_call = now

            time_delta = now - self.__last_call
            time_delta = int(time_delta.total_seconds())
            print time_delta
            if time_delta <= self.__time_interval:
                time.sleep(self.__time_interval - time_delta)

            f(*args, **kwargs)
            self.__last_call = datetime.datetime.now()
        return wrapped_f

# Example: func1 can be called not more than 30 times every minute
# Once the limit 30 is reached, it sleeps until the minute is elapsed.
@rate_limited(30,60)
def func1():
    print "I am func1"


# Example: func2 also can't be called not more than 30 times every minute, but
# tries to enforce this behavior by limiting the interval between two
# subsequent calls (in this case every 2 seconds)
@rate_evenly_limited(30,60)
def func2():
    print "I am func2"


#https://gist.github.com/gregburek/1441055

def RateLimited(maxPerSecond):
    minInterval = 1.0 / float(maxPerSecond)
    def decorate(func):
        lastTimeCalled = [0.0]
        def rateLimitedFunction(*args,**kargs):
            elapsed = time.clock() - lastTimeCalled[0]
            leftToWait = minInterval - elapsed
            if leftToWait>0:
                time.sleep(leftToWait)
            ret = func(*args,**kargs)
            lastTimeCalled[0] = time.clock()
            return ret
        return rateLimitedFunction
    return decorate

def RateLimitedMin(maxPerMinute):#def RateLimited(maxPerSecond):
    minInterval = 60.0 / float(maxPerMinute) #minInterval = 1.0 / float(maxPerSecond)
    def decorate(func):
        lastTimeCalled = [0.0]
        def rateLimitedFunction(*args,**kargs):
            elapsed = time.clock() - lastTimeCalled[0]
            leftToWait = minInterval - elapsed
            if leftToWait>0:
                time.sleep(leftToWait)
            ret = func(*args,**kargs)
            lastTimeCalled[0] = time.clock()
            return ret
        return rateLimitedFunction
    return decorate
 
def RateLimitedHour(maxPerHour):#def RateLimited(maxPerSecond):
    minInterval = 3600.0 / float(maxPerHour) #minInterval = 1.0 / float(maxPerSecond)
    def decorate(func):
        lastTimeCalled = [0.0]
        def rateLimitedFunction(*args,**kargs):
            elapsed = time.clock() - lastTimeCalled[0]
            leftToWait = minInterval - elapsed
            if leftToWait>0:
                time.sleep(leftToWait)
            ret = func(*args,**kargs)
            lastTimeCalled[0] = time.clock()
            return ret
        return rateLimitedFunction
    return decorate

@RateLimited(2)  # 2 per second at most
def PrintNumber(num):
    print num
 
if __name__ == "__main__":
    print "This should print 1,2,3... at about 2 per second."
    for i in range(1,100):
        PrintNumber(i)
        
