# Supplementary material for: Automatic Evidence Retrieval for Systematic Reviews
Source: J Med Internet Res. 2014 Oct 1;16(10):e223. doi: 10.2196/jmir.3369 (PMC4211030; doi:10.2196/jmir.3369)
Supplement: Supplementary file 1 [file jmir_v16i10e223_app1.zip › EsuRFr/readme]

README for ESuRFr

1) Download all files in ESuRFr folder
2) "refExt2" folder is a modified version of ParsCit downloaded from http://aye.comp.nus.edu.sg/parsCit/
3) Main program is esurfr.py
4) Put the papers that need to be extracted in the "input" folder with format "uniqueID_xxxxx.filetype" - there is a sample paper in the folder for testing
5) "output" folder must contain a file that keeps track of the papers that have been extracted (default:doneMAS.txt)
6) Simple test: #python esurfr.py
7) Results will be in ./output/xxx.csv (default: referencesdataMAS.csv)
8) Automatically downloaded fulltext/abstract will be in  ./output/uniqueID/
