# Supplementary material for: Automatic Evidence Retrieval for Systematic Reviews
Source: J Med Internet Res. 2014 Oct 1;16(10):e223. doi: 10.2196/jmir.3369 (PMC4211030; doi:10.2196/jmir.3369)
Supplement: Supplementary file 1 [file jmir_v16i10e223_app1.zip › EsuRFr/refExt2/Citation.pm]

package refExt2::Citation;
###
# Container object for citation data.  Stores all metadata fields
# associated with a citation and utility methods for data access
# and transformation.
#
# Isaac Councill, 7/19/07
###

use strict;
#use CSXUtil::SafeText qw(cleanAll cleanXML);

sub new 
{
  	my ($class)		= @_;

  	my @authors		= ();
  	my @contexts	= ();
	###
	# Huydhn: volume is now an array of subvolume
	###
	my @volumes		= ();
  	########## modified by Nick Friedrich
  	### added array @positions for storing position of the marker of a context
  	#
  	# HISTORY: Nick (v081201)
  	#
  	# As Joran wrote I added functionality to find the position of a
  	# reference (context) in the (body)text. I added an array "positions"
  	# and also an add-method und get-method to Citation.pm. To find the
  	# positions I modified CitationContext::getCitationContext. When a
  	# context is found, the position of the match (subtract the context
  	# radius) is stored in an array. The method returns an array with the
  	# positions in addition to the array with the
  	# contexts.Controller::extractCitationsImpl is modified accordingly.
  	my @positions	= ();
  	my @citStrs		= (); # Thang Nov 09 add in-text citation strings e.g. Brown et al., 1990 which might differ from the marker Brown, Pietra, deSouza, Lai, Mercer, 1990

  	#	Thang May 10 add positions (word unit, 0-based) for in-text citation strings
  	my @startWordPositions = ();   my @endWordPositions = ();

  	my $self =	{
			'_rawString' 	=> undef,
	      	'_markerType' 	=> undef,
	      	'_marker' 		=> undef,
	      	'_authors' 		=> \@authors,
	      	'_title' 		=> undef,
	      	'_year' 		=> undef,
	      	'_publisher' 	=> undef,
	      	'_location' 	=> undef,
	      	'_booktitle' 	=> undef,
	      	'_journal' 		=> undef,
	      	'_pages' 		=> undef,
	      	'_volume' 		=> \@volumes,
	      	'_number' 		=> undef,
	      	'_contexts' 	=> \@contexts,
	      	'_tech'			=> undef,
	      	'_institution'	=> undef,
	      	'_editor'		=> undef,
	      	'_note'			=> undef,
	      	'_positions'	=> \@positions,
			# Thang Nov 09 add in-text citation strings
	      	'_citStrs'		=> \@citStrs, 	      
			# Thang May 10
	      	'_startWordPositions'	=> \@startWordPositions, 
	      	'_endWordPositions'		=> \@endWordPositions
				};

	bless $self, $class;
	# Our work here is done
  	return $self;
}

###
# Looks for various combinations of data that could be used to
# uniquely identify a citation.  If too much data is missing,
# returns 0; otherwise, returns 1.
###
sub isValid 
{
    my ($self) = @_;

    my @authors	= $self->getAuthors();
    my $title	= $self->getTitle();
    my $venue	= $self->getJournal();
    my $date	= $self->getDate();

	###
	# Modified by Artemy Kolchinsky (v090625)
	# added extra checks to subroutine 'isValid' in lib/ParsCit/Citation.pm.
	# It helps to eliminate a lot of mis-parsed citations
	###
    my $rawString = $self->getString();

	# Date not found in citation
    if (!defined $date) { return 0; }

	# Citation string over 400 characters --- probably a mistake in parsing somewhere
    if (length($rawString) > 400) { return 0; }
	###
	# End modified by Artemy Kolchinsky (v090625)
	###

    if (!defined $venue) { $venue = $self->getBooktitle(); }

    if ($#authors>=0 && (defined $title || defined $date)) { return 1; }

    if (defined $venue && defined $date) { return 1; }

    if (defined $title) { return 1; }

	# Not a valid citation
    return 0;
}

###
# Utility for loading in a datum based on a tag from Tr2crfpp output.
###
sub loadDataItem 
{
    my ($self, $tag, $data) = @_;

    if ($tag eq "authors") 
	{
		my @authors = @$data;
		foreach my $auth (@authors) 
		{
	    	$self->addAuthor($auth);
		}
    }

    if ($tag eq "contexts") 
	{
		my @contexts = @$data;
		foreach my $context (@contexts) 
		{
	    	$self->addContext($context);
		}
    }

    if ($tag eq "title") 
	{
		$self->setTitle($data);
    }
	
    if ($tag eq "date") 
	{
		$self->setDate($data);
    }

    if ($tag eq "journal") 
	{
		$self->setJournal($data);
    }

    if ($tag eq "booktitle") 
	{
		$self->setBooktitle($data);
    }

    if ($tag eq "tech") 
	{
		$self->setTech($data);
    }

    if ($tag eq "location") 
	{
		$self->setLocation($data);
    }
	
    if ($tag eq "volume") 
	{
		my @volumes = @$data;
		foreach my $vol (@volumes) 
		{
	    	$self->addVolume($vol);
		}
    }

    if ($tag eq "note") 
	{
		$self->setNote($data);
    }

    if ($tag eq "editor") 
	{
		$self->setEditor($data);
    }

    if ($tag eq "publisher") 
	{
		$self->setPublisher($data);
    }

    if ($tag eq "pages") 
	{
		$self->setPages($data);
    }

    if ($tag eq "institution") 
	{
		$self->setInstitution($data);
    }

    if ($tag eq "marker") 
	{
		$self->setMarker($data);
    }
}

##
# Returns a well-formed XML snippet containing all the data
# in a citation object.
##
sub toXML 
{
    my $self = shift;

    my $valid = $self->isValid();

	if ($valid>0)
	{
		$valid = "true";
    } 
	else 
	{
		$valid = "false";
    }

	# Begin citation tag
    my $xml = "<citation valid=\"$valid\">\n";

	my @authors = $self->getAuthors();
    map { $_ =~ s/_/ /g } @authors;

	# Authors
    if ($#authors >= 0) 
	{
		$xml .= "<authors>\n";
		
		foreach my $auth (@authors) 
		{
	    	cleanAll(\$auth);
	    	$xml .= "<author>" . $auth . "</author>\n";
		}

		$xml .= "</authors>\n";
    }

	# Title
    my $title = $self->getTitle();
    if (defined $title) 
	{
		cleanAll(\$title);
		$xml .= "<title>" . $title . "</title>\n";
    }

	# Date
    my $date = $self->getDate();
    if (defined $date) 
	{
		cleanAll(\$date);
		$xml .= "<date>" . $date . "</date>\n";
    }

	# Journal name
    my $journal = $self->getJournal();
    if (defined $journal) 
	{
		cleanAll(\$journal);
		$xml .= "<journal>" . $journal . "</journal>\n";
    }

	# Book title
    my $booktitle = $self->getBooktitle();
    if (defined $booktitle) 
	{
		cleanAll(\$booktitle);
		$xml .= "<booktitle>" . $booktitle . "</booktitle>\n";
    }

	# What' title is it?
    my $tech = $self->getTech();
    if (defined $tech) 
	{
		cleanAll(\$tech);
		$xml .= "<tech>" . $tech . "</tech>\n";
    }

    my @volumes = $self->getVolumes();
    if (scalar(@volumes) > 0)
	{
		# Main volume
		cleanAll(\$volumes[ 0 ]);
		$xml .= "<volume>" . $volumes[ 0 ] . "</volume>\n";

		# Sub-volume, issue
		for (my $i = 1; $i < scalar(@volumes); $i++)
		{
			cleanAll(\$volumes[ $i ]);
			$xml .= "<issue>" . $volumes[ $i ] . "</issue>\n";
		}
    }

    my $pages = $self->getPages();
    if (defined $pages) 
	{
		cleanAll(\$pages);
		$xml .= "<pages>" . $pages . "</pages>\n";
    }

    my $editor = $self->getEditor();
    if (defined $editor) 
	{
		cleanAll(\$editor);
		$xml .= "<editor>" . $editor . "</editor>\n";
    }

    my $publisher = $self->getPublisher();
    if (defined $publisher) 
	{
		cleanAll(\$publisher);
		$xml .= "<publisher>" . $publisher . "</publisher>\n";
    }

    my $institution = $self->getInstitution();
    if (defined $institution) 
	{
		cleanAll(\$institution);
		$xml .= "<institution>" . $institution . "</institution>\n";
    }

    my $location = $self->getLocation();
    if (defined $location) 
	{
		cleanAll(\$location);
		$xml .= "<location>" . $location . "</location>\n";
    }

    my $note = $self->getNote();
    if (defined $note) 
	{
		cleanAll(\$note);
		$xml .= "<note>" . $note . "</note>\n";
    }
	
	###
	# Modified by Nick Friedrich (v081201)
	# the xml-element "context" contains now an attribute "position"
	####
    my @contexts	= $self->getContexts();
    my @positions	= $self->getPositions();
	# Thang Nov 09
    my @cit_strs	= $self->getCitStrs(); 

    # Thang May 10
    my @start_wd_positions	= $self->getStartWordPositions(); 
    my @end_wd_positions	= $self->getEndWordPositions(); 

    if ($#contexts >= 0) 
	{
		$xml .= "<contexts>\n";

		# Print out citation's context
		foreach my $context (@contexts) 
		{
	    	cleanAll(\$context);
	    	
			my $pos		= shift(@positions);
			# Thang Nov 09
	    	my $cit_str	= shift(@cit_strs);
			cleanAll(\$cit_str);

		    # Thang May 10
		    my $start_wd_position	= shift(@start_wd_positions); 
	    	my $end_wd_position		= shift(@end_wd_positions);

		    $xml .= "<context";
		    $xml .= " position=\"" . $pos . "\"";
			# Thang Nov 09
	    	$xml .= " citStr=\"" . $cit_str . "\""; 

	    	# Thang May 10
	    	$xml .= " startWordPosition=\"" . $start_wd_position . "\""; 
	    	$xml .= " endWordPosition=\"" . $end_wd_position . "\"";

		    $xml .= ">" . $context . "</context>\n";
		}

		$xml .= "</contexts>\n";
	}
	###
	# End modified by Nick Friedrich (v081201)
	###

    my $marker = $self->getMarker();
    if (defined $marker) 
	{
		cleanAll(\$marker);
		$xml .= "<marker>" . $marker . "</marker>\n";
    }

    my $rawString = $self->getString();
    if (defined $rawString) 
	{
		cleanXML(\$rawString);
		$xml .= "<rawString>" . $rawString . "</rawString>\n";
    }

    $xml .= "</citation>\n";
	# Our work here is done
    return $xml;

} # toXML


sub getPositions 
{
    my ($self) = @_;
    return @{$self->{'_positions'}};
}

sub addPosition 
{
    my ($self, $position) = @_;
    my @positions = @{$self->{'_positions'}};
    push @positions, $position;
    $self->{'_positions'} = \@positions;
}

###
# Thang Nov 09 add in-text citation strings
###
sub getCitStrs 
{
    my ($self) = @_;
    return @{$self->{'_citStrs'}};
}

sub addCitStr 
{
    my ($self, $cit_str) = @_;
    my @cit_strs = @{$self->{'_citStrs'}};
    push @cit_strs, $cit_str;
    $self->{ '_citStrs' } = \@cit_strs;
}
###
# End Thang Nov 09 add in-text citation strings
###

###
# Thang May 10 add positions (in word unit, 0-based) for in-text citation strings
###
sub getStartWordPositions 
{
    my ($self) = @_;
    return @{$self->{'_startWordPositions'}};
}

sub addStartWordPosition 
{
    my ($self, $start_wd_position) = @_;
    my @start_wd_positions = @{ $self->{ '_startWordPositions' } };
    push @start_wd_positions, $start_wd_position;
    $self->{ '_startWordPositions' } = \@start_wd_positions;
}

sub getEndWordPositions 
{
    my ($self) = @_;
    return @{ $self->{ '_endWordPositions' } };
}

sub addEndWordPosition 
{
    my ($self, $end_wd_position) = @_;
    my @end_wd_positions = @{ $self->{ '_endWordPositions' } };
    push @end_wd_positions, $end_wd_position;
    $self->{ '_endWordPositions' } = \@end_wd_positions;
}
###
# End Thang May 10 add positions (in word unit) for in-text citation strings
###

sub getString 
{
    my ($self) = @_;
    return $self->{ '_rawString' };
}

sub setString 
{
    my ($self, $str) = @_;
    $self->{ '_rawString' } = $str;
}

sub getMarkerType 
{
    my ($self) = @_;
    return $self->{ '_markerType' };
}

sub setMarkerType 
{
    my ($self, $marker_type) = @_;
    $self->{ '_markerType' } = $marker_type;
}

sub getMarker 
{
    my ($self) = @_;
    return $self->{ '_marker' };
}

sub setMarker 
{
    my ($self, $marker) = @_;
    $self->{ '_marker' } = $marker;
}

sub addAuthor 
{
    my ($self, $author) = @_;
    my @authors = @{ $self->{ '_authors' } };
    push @authors, $author;
    $self->{ '_authors' } = \@authors;
}

sub getAuthors 
{
    my ($self) = @_;
    return @{ $self->{ '_authors' } };
}

sub addContext 
{
    my ($self, $context) = @_;
    my @contexts = @{ $self->{ '_contexts' } };
    push @contexts, $context;
    $self->{ '_contexts' } = \@contexts;
}

sub getContexts 
{
    my ($self) = @_;
    return @{ $self->{ '_contexts' } };
}

sub getTitle 
{
    my ($self) = @_;
    return $self->{ '_title' };
}

sub setTitle 
{
    my ($self, $title) = @_;
    $self->{ '_title' } = $title;
}

sub getDate 
{
    my $self = shift;
    return $self->{ '_year' };
}

sub setDate 
{
    my ($self, $year) = @_;
    $self->{ '_year' } = $year;
}

sub getPublisher 
{
    my $self = shift;
    return $self->{ '_publisher' };
}

sub setPublisher 
{
    my ($self, $publisher) = @_;
    $self->{ '_publisher' } = $publisher;
}

sub getLocation 
{
    my $self = shift;
    return $self->{ '_location' };
}

sub setLocation 
{
    my ($self, $location) = @_;
    $self->{ '_location' } = $location;
}

sub getBooktitle 
{
    my $self = shift;
    return $self->{ '_booktitle' };
}

sub setBooktitle 
{
    my ($self, $booktitle) = @_;
    $self->{ '_booktitle' } = $booktitle;
}

sub getJournal 
{
    my $self = shift;
    return $self->{ '_journal' };
}

sub setJournal 
{
    my ($self, $journal) = @_;
    $self->{ '_journal' } = $journal;
}

sub getPages 
{
    my $self = shift;
    return $self->{ '_pages' };
}

sub setPages 
{
    my ($self, $pages) = @_;
    $self->{ '_pages' } = $pages;
}

sub addVolume
{
    my ($self, $volume) = @_;
    my @volumes = @{ $self->{ '_volume' } };
    push @volumes, $volume;
    $self->{ '_volume' } = \@volumes;
}

sub getVolumes 
{
    my $self = shift;
	###
	# Huydhn: volume is now an array of sub-volume
	# 18 Jan 2011
	###
    return @{ $self->{ '_volume' } };
}

###
# Huydhn: remove because volume is now an array of sub-volumes
###
#sub setVolume 
#{
#    my ($self, $volume) = @_;
#    $self->{'_volume'} = $volume;
#}
#
#sub getVolume {
#    my $self = shift;
#    return $self->{'_volume'};
#}

sub getTech 
{
    my $self = shift;
    return $self->{ '_tech' };
}

sub setTech 
{
    my ($self, $tech) = @_;
    $self->{ '_tech' } = $tech;
}

sub getInstitution 
{
    my $self = shift;
    return $self->{ '_institution' };
}

sub setInstitution 
{
    my ($self, $institution) = @_;
    $self->{ '_institution' } = $institution;
}

sub getEditor 
{
    my $self = shift;
    return $self->{ '_editor' };
}

sub setEditor 
{
    my ($self, $editor) = @_;
    $self->{ '_editor' } = $editor;
}

sub getNote 
{
    my $self = shift;
    return $self->{ '_note' };
}

sub setNote 
{
    my ($self, $note) = @_;
    $self->{ '_note' } = $note;
}


###
# Build a marker based on the author list and publication year.
# This should be used when no marker was found during citation
# segmentation.
###
sub buildAuthYearMarker 
{
    my $self = shift;

	my @authors		= $self->getAuthors();
    my @last_names	= ();

    foreach my $auth (@authors) 
	{
		my @toks = split " +", $auth;
		push @last_names, $toks[ $#toks ];
    }

    my $year = $self->getDate();
    map { $_ =~ s/_/ /g } @last_names;
    return join ", ", @last_names, $year;
}

1;
